# Supplementary material for: Distribution of cone density, spacing and arrangement in adult healthy retinas with adaptive optics flood illumination
Source: PLoS One. 2018 Jan 16;13(1):e0191141. doi: 10.1371/journal.pone.0191141 (PMC5770065; doi:10.1371/journal.pone.0191141)
Supplement: S1 File — (XLSX) [file pone.0191141.s001.xlsx]

## Sheet: Résults bruts 
							2N													2T													2S													2I
Subject	Age	Sex	AL	microns pour 1500 pxls	SE	AV logMar	Nb cônes C	DC mm²	DC deg	Esp µm C	Esp arcmin C	Régularité (%)	% cell C < 3	% cell C : 4	% cell C : 5	% cell C : 6	% cell C : 7	% cell C : 8	% cell C : 9	Nb cônes C	DC mm²	DC deg	Esp µm C	Esp arcmin C	Régularité (%)	% cell C < 3	% cell C : 4	% cell C : 5	% cell C : 6	% cell C : 7	% cell C : 8	% cell C : 9	Nb cônes C	DC mm²	DC deg	Esp µm C	Esp arcmin C	Régularité (%)	% cell C < 3	% cell C : 4	% cell C : 5	% cell C : 6	% cell C : 7	% cell C : 8	% cell C : 9	Nb cônes C	DC mm²	DC deg	Esp µm C
001	54	H	23.34	1141	1.375	-0.21	80	21378.6	1738.1	7.53	1.61	96.3	0	1.3	27.5	46.3	22.5	1.3	1.3	95	24529.8	1994.3	6.96	1.49	91.5	0	2.1	26.3	46.3	18.9	6.3	0	71	19634.4	1596.3	7.78	1.66	94.4	0	1.4	26.8	49.3	18.3	4.2	0	83	22269.1	1810.5	7.27
002	23	H	23.84	1167	0	-0.05	112	28611.6	2435.5	6.43	1.34	97.4	0	0	25	55.4	17	2.7	0	111	27607.1	2350	6.55	1.37	96.4	0	0	25.2	50.5	20.7	3.6	0	90	23367.4	1989.1	7.09	1.48	96.6	0	2.2	22.2	51.1	23.3	1.1	0	96	24639.7	2097.4	6.91
003	22	F	23.88	1169	-1	-0.167	144	36137.3	3087.3	5.72	1.19	95.9	0	0.7	25.7	51.4	18.8	3.5	0	137	34544.2	2951.2	5.83	1.21	95.6	0	1.5	22.6	56.2	16.8	2.9	0	121	30839.6	2634.7	6.2	1.29	96.8	0	0.8	17.4	64.5	14.9	2.5	0	119	30281.2	2587	6.23
004	22	H	26	1282	-4.625	-0.177	114	23689.2	2431.5	7.05	1.34	96.5	0	0.9	24.6	49.1	22.8	1.8	0.9	106	23054	2366.3	7.14	1.36	89.6	0	4.7	26.4	45.3	17.9	5.7	0	94	19174.4	1968.1	7.84	1.49	95.8	0	1.1	29.8	38.3	27.7	3.2	0	102	21418.2	2198.4	7.39
005	25	F	23.43	1145	1	-0.133	120	31024.9	2543.5	6.14	1.3	97.5	0	0	22.5	60	15	2.5	0	119	31446.9	2578.1	6.13	1.3	99.2	0	0	23.5	55.5	20.2	0.8	0	86	23352.5	1914.5	7.1	1.51	96.6	0	0	23.3	54.7	18.6	3.5	0	94	25756.7	2111.6	6.74
006	45	H	25.21	1240	-3.5	-0.1033	120	26810.5	2575	6.64	1.3	98.3	0	1.7	25	50.8	22.5	0	0	86	19253.6	1849.2	7.91	1.55	95.3	0	2.3	26.7	40.7	27.9	2.3	0	108	25076.9	2408.5	6.86	1.35	98.2	0	1.9	20.4	52.8	25	0	0	100	23477.7	2254.9	7.08
007	26	H	24.91	1224	-0.75	-0.137	124	28541.7	2671.4	6.46	1.29	93.6	0	1.6	32.3	37.9	23.4	4.8	0	144	33898.7	3172.8	5.89	1.17	93	0	2.8	25	45.8	22.2	4.2	0	112	25308.6	2368.8	6.83	1.36	96.5	0	1.8	17.9	61.6	17	1.8	0	133	30588.7	2863	6.18
008	23	F	24.11	1181	-3.5	-0.1067	120	30135.3	2628.5	6.26	1.29	95.8	0	0.8	29.2	45.8	20.8	3.3	0	127	31720.9	2766.8	6.12	1.26	96.9	0	0.8	26.8	46.5	23.6	2.4	0	96	24345.6	2123.5	6.98	1.44	100	0	0	19.8	60.4	19.8	0	0	118	28869.6	2518.1	6.38
009	44	H	24.36	1195	0	-0.07	116	28274.2	2521.8	6.48	1.32	93.1	0	1.7	29.3	43.1	20.7	5.2	0	114	27931.2	2491.2	6.53	1.33	94.7	0	0.9	33.3	36	25.4	3.5	0.9	91	22242.2	1983.8	7.3	1.49	97.8	0	1.1	20.9	57.1	19.8	1.1	0	98	23573.1	2102.5	7.07
010	24	F	23.72	1161	0	-0.11	122	30889.2	2600.8	6.2	1.3	95.2	0	1.6	23	57.4	14.8	3.3	0	126	32657.7	2749.7	5.99	1.26	96.9	0	0.8	29.4	49.2	18.3	2.4	0	111	28230	2376.9	6.45	1.35	98.2	0	0.9	16.2	65.8	16.2	0.9	0	116	29911.8	2518.5	6.28
011	54	H	24.08	1180	3.5	-0.057	118	28555.5	2484	6.42	1.32	97.4	0	1.7	22.9	54.2	20.3	0.8	0	132	33005.5	2871.1	5.98	1.23	100	0	0	26.5	51.5	22	0	0	106	25839	2247.7	6.77	1.4	98.1	0	0	25.5	54.7	17.9	1.9	0	114	29255.6	2544.9	6.36
012	37	H	23.21	1134	-1	-0.03	118	32480.6	2608.9	6.02	1.29	99.1	0	0.8	23.7	54.2	21.2	0	0	116	31990.1	2569.5	6.1	1.31	93.9	0	2.6	19.8	56	18.1	3.4	0	90	23984.8	1926.5	7	1.5	94.4	0	1.1	22.2	53.3	18.9	4.4	0	103	28420.7	2282.8	6.44
013	38	H	24.41	1197	0.25	-0.15	113	27625.7	2474.9	6.2	1.33	95.5	0	1.8	27.4	45.1	23	2.7	0	128	30694.2	2749.8	5.85	1.26	95.2	0	2.3	27.3	44.5	23.4	2.3	0	102	25357.5	2271.7	6.42	1.38	99.9	0	0	24.5	57.8	17.6	0	0	113	27706.1	2482.1	6.2
014	44	H	24.69	1212	-0.25	-0.113	115	26709.4	2452.5	6.66	1.34	98.2	0	1.7	24.3	48.7	25.2	0	0	132	31693	2910.1	6.1	1.22	97	0	1.5	22	54.5	20.5	1.5	0	101	23685.1	2174.8	7.07	1.42	100.1	0	0	14.9	71.3	13.9	0	0	103	23448.8	2153.1	7.06
015	29	F	23.64	1156	0.5	-0.15	112	28904	2415.9	6.4	1.35	92.9	0	3.6	25	42	25.9	3.6	0	129	34016.2	2843.2	5.89	1.24	92.3	0	2.3	29.5	41.1	21.7	5.4	0	100	26329.3	2200.7	6.71	1.41	99	0	0	28	45	26	1	0	102	26756.4	2236.4	6.63
016	45	H	24.58	1206	-0.125	-0.057	111	27032	2458.3	6.63	1.34	90.9	0	3.6	21.6	47.7	21.6	4.5	0.9	108	26315.1	2393.1	6.7	1.35	94.4	0	1.9	28.7	46.3	19.4	2.8	0.9	102	24507.3	2228.7	6.92	1.4	96.1	0	2	25.5	52	18.6	1	1	107	25540.9	2322.7	6.83
017	25	F	22.63	1103	-0.75	-0.117	119	33904.7	2577.6	5.93	1.31	94.9	0	2.5	23.5	50.4	21	2.5	0	127	36757.7	2794.5	5.68	1.25	96.9	0	0.8	26.8	46.5	23.6	2.4	0	99	28965.5	2202.1	6.39	1.41	96.9	0	2	22.2	54.5	20.2	1	0	114	33094.4	2516	5.96
018	20	F	23.43	1145	0	-0.13	128	34484.2	2827.1	5.83	1.24	99.2	0	0	22.7	57	19.5	0.8	0	135	36089.4	2958.7	5.73	1.22	96.3	0	0.7	24.4	50.4	21.5	3	0	87	23902.6	1959.6	7.03	1.49	93.1	0	4.6	20.7	49.4	23	2.3	0	109	28508.5	2337.2	6.42
019	47	H	23.67	158	0.5	-0.03	101	26317.9	2205.8	6.72	1.41	95.1	0	1	24.8	48.5	21.8	4	0	137	35552.7	2979.8	5.82	1.22	95.7	0	2.2	26.3	43.1	26.3	2.2	0	91	23350.6	1957.1	7.08	1.49	97.8	0	0	24.2	59.3	14.3	2.2	0	95	24947	2090.9	6.9
020	44	H	24.1	1186	0.5	-0.0266	120	28879.5	2516.7	6.4	1.32	98.4	0	0	21.7	56.7	20	1.7	0	133	32431	2826.2	6.07	1.25	99.3	0	0	24.1	53.4	21.8	0.8	0	102	25856.9	2253.3	6.81	1.4	98.5	0	1	24.5	49	25	0	0	95	23893.5	2082.2	7.09
021	44	H	23.49	1148	0	-0.073	102	27621.8	2277.1	6.57	1.39	91.2	0	2.9	29.4	37.3	24.5	5.9	0	112	28871.2	2380.1	6.43	1.36	97.4	0	0.9	29.5	42	25.9	1.8	0	96	25900.5	2135.2	6.75	1.43	95.8	0	1	26	47.9	21.9	3.1	0	110	28468.5	2346.9	6.42
022	20	F	24.13	1182	1.125	-0.0833	101	25440.7	2223	6.83	1.41	94.1	0	2	24.8	51.5	17.8	4	0	106	26397.4	2306.6	6.7	1.38	97.2	0	1.9	25.5	45.3	26.4	0.9	0	91	22567	1971.9	7.19	1.48	100	0	0	23.1	58.2	18.7	0	0	104	26420.3	2308.6	6.69
023	23	H	23.03	124	0	-0.1433	143	39980.7	3157.5	5.43	1.18	97.2	0	0.7	23.1	53.8	20.3	2.1	0	133	36561.9	2887.5	5.68	1.23	96.2	0	1.5	24.8	48.1	23.3	2.3	0	103	29095	2297.8	6.38	1.38	100	0	0	22.3	51.5	26.2	0	0	107	29578.7	2336	6.31
024	34	H	23.57	1153	0	-0.1967	128	33747.9	2802.7	5.92	1.25	97.7	0	1.6	22.7	55.5	19.5	0.8	0	121	31292.7	2598.8	6.04	1.28	95	0	1.7	28.9	41.3	24.8	3.3	0	110	29521.4	2451.7	6.34	1.34	99	0	0.9	23.6	50.9	24.5	0	0	102	26754.3	2221.9	6.64
025	32	H	24.17	1185	0	-0.0967	130	31902.1	2797.6	6.08	1.25	98.5	0	0.8	20.8	63.1	14.6	0.8	0	115	29604.3	2596.1	6.34	1.3	98.3	0	0.9	25.2	49.6	23.5	0.9	0	100	25616.5	2246.4	6.79	1.4	98	0	1	18	63	17	1	0	104	25430.6	2230.1	6.82
026	45	F	23.75	1162	-0.375	-0.00333	125	31322.4	2644.5	6.13	1.28	94.4	0	1.6	25.6	47.2	21.6	3.2	0.8	129	32863.3	2774.6	6	1.26	93.8	0	3.1	25.6	42.6	25.6	2.3	0.8	114	29148.9	2461	6.36	1.33	96.5	0	0	22.8	57.9	15.8	3.5	0	117	30612.9	2584.6	6.19
027	32	H	24.33	1193	0	-0.1033	101	25063.7	2229.5	6.86	1.4	95.1	0	3	23.8	48.5	22.8	2	0	112	26961.3	2398.3	6.63	1.35	96.4	0	2.7	19.6	56.3	20.5	0.9	0	91	22402.7	1992.8	7.24	1.48	98.9	0	0	22	60.4	16.5	1.1	0	89	21623.7	1923.5	7.39
028	38	F	23.93	1173	0	-0.17	111	27698.6	2377.1	6.52	1.36	99.1	0	0	22.5	57.7	18.9	0.9	0	120	29657.4	2545.2	6.34	1.32	97.4	0	0.8	28.3	45.8	23.3	1.7	0	93	23740.3	2037.4	7.01	1.46	98.9	0	1.1	17.2	64.5	17.2	0	0	104	26329.5	2259.6	6.69
029	46	H	23.44	1146	0.25	-0.0722	131	34196.4	2806.1	5.89	1.25	100.1	0	0	26	48.1	26	0	0	125	32617	2676.5	6.04	1.28	96.8	0	0.8	26.4	48	22.4	2.4	0	102	27247.7	2235.9	6.6	1.4	79.1	0	1	21.6	55.9	1.6	0	0	97	26125.3	2143.8	6.71
030	26	F	24.27	1190	-2.25	-0.1967	129	31777.8	2811.7	6.09	1.25	99.3	0	0.8	18.6	60.5	20.2	0	0	146	34823.7	3081.2	5.84	1.2	97.9	0	0	24	56.8	17.1	2.1	0	125	31469.3	2784.4	6.09	1.25	100	0	0	25.6	54.4	20	0	0	115	28073	2483.9	6.47
031	22	H	23.07	1126	1.625	-0.29	131	35239.9	2793.6	5.75	1.24	100	0	0	22.1	56.5	21.4	0	0	142	38470.5	3049.7	5.53	1.2	99.3	0	0	20.4	59.9	19	0.7	0	105	28959.1	2295.7	6.4	1.38	99.1	0	1	22.9	52.4	23.8	0	0	111	30175.2	2392.1	6.25
032	23	H	22.94	1119	0	-0.12	127	35584	2707.2	5.86	1.27	96.9	0.0	2.4	25.2	49.6	22.0	0.8	0.0	140	40273	3064.0	5.48	1.19	97.1	0.0	1.4	25.0	55.7	16.4	1.4	0.0	106	30305	2305.6	6.33	1.38	100.0	0.0	0.0	22.6	57.5	19.8	0.0	0.0	104	30117	2291.3	6.35
033	22	H	22.75	1109	-0.25	-0.0533	105	31447	2349.7	6.23	1.37	96.2	0.0	1.0	23.8	55.2	17.1	2.9	0.0	109	32144	2401.7	6.14	1.35	99.1	0.0	0.0	24.8	53.2	21.1	0.9	0.0	92	26921	2011.5	6.72	1.48	97.8	0.0	0.0	19.6	60.9	17.4	2.2	0.0	102	29674	2217.2	6.39
034	22	F	22.98	1121	0	-0.3067	119	35280	2694.3	5.84	1.27	100.0	0.0	0.0	22.7	58.0	19.3	0.0	0.0	125	35750	2730.2	5.83	1.27	97.6	0.0	0.8	21.6	55.2	20.8	1.6	0.0	97	28138	2148.9	6.56	1.42	100.0	0.0	0.0	20.6	57.7	21.6	0.0	0.0	96	27662	2112.6	6.63
035	22	F	22.3	1085	0	-0.1833	113	34343	2456.9	5.94	1.33	98.2	0.0	0.0	27.4	48.7	22.1	1.8	0.0	144	43391	3104.1	5.30	1.19	97.9	0.0	0.7	23.6	53.5	20.8	1.4	0.0	92	28037	2005.8	6.57	1.47	100.0	0.0	0.0	18.5	62.0	19.6	0.0	0.0	98	29107	2082.3	6.48
036	20	F	23.58	1153	1	-0.28	132	35079	2833.1	5.90	1.25	93.9	0.0	2.3	25.0	44.7	24.2	3.8	0.0	122	32576	2630.9	6.14	1.30	95.1	0.0	1.6	25.4	45.9	23.8	3.3	0.0	94	26521	2141.9	6.76	1.43	100.0	0.0	0.0	18.1	64.9	17.0	0.0	0.0	111	30353	2451.3	6.34
037	20	F	22.97	1121	0.375	-0.1833	125	36096	2754.0	5.84	1.27	97.6	0.0	1.6	20.0	56.8	20.8	0.8	0.0	126	36302	2769.8	5.77	1.25	96.0	0.0	1.6	26.2	50.8	19.0	2.4	0.0	91	26185	1997.8	6.79	1.48	94.5	0.0	0.0	25.3	51.6	17.6	5.5	0.0	108	31015	2366.4	6.24
038	21	F	24.41	1197	0	-0.05667	118	28808	2507.4	6.50	1.32	99.2	0.0	0.0	25.4	51.7	22.0	0.8	0.0	120	29380	2557.2	6.41	1.30	98.3	0.0	0.8	24.2	50.8	23.3	0.8	0.0	88	21813	1898.6	7.44	1.51	100.0	0.0	0.0	21.6	58.0	20.5	0.0	0.0	101	25183	2191.9	6.94
039	21	H	24.65	1210	0	-0.19	135	33543	2981.9	6.04	1.22	97.8	0.0	0.7	25.2	51.9	20.7	1.5	0.0	105	25770	2290.9	6.87	1.38	97.1	0.0	1.0	28.6	46.7	21.9	1.9	0.0	114	27916	2481.7	6.59	1.33	97.4	0.0	1.8	28.1	40.4	28.9	0.9	0.0	108	26247	2333.4	6.80
040	21	F	23.93	1172	-2.25	-0.11	136	35453	2956.0	5.89	1.22	95.6	0.0	1.5	27.2	44.1	24.3	2.9	0.0	111	28971	2415.6	6.52	1.36	99.1	0.0	0.9	25.2	48.6	25.2	0.0	0.0	104	26918	2244.5	6.70	1.39	100.0	0.0	0.0	25.0	55.8	19.2	0.0	0.0	106	27687	2308.6	6.58
041	22	F	22.42	1092	0	-0.1533	140	41244	2985.3	5.43	1.21	95.7	0.0	2.1	20.7	59.3	15.7	2.1	0.0	134	40230	2911.9	5.50	1.23	98.5	0.0	0.7	30.6	43.3	24.6	0.7	0.0	108	32143	2326.5	6.15	1.37	97.2	0.0	0.9	25.0	51.9	20.4	1.9	0.0	121	36943	2673.9	5.72
042	21	H	25.01	1229	-2.25	-0.14	146	35012	3211.5	5.90	1.17	97.9	0.0	0.0	28.1	45.9	24.0	2.1	0.0	139	33051	3031.6	6.08	1.21	96.4	0.0	0.7	23.7	51.1	21.6	2.9	0.0	104	25369	2326.9	6.89	1.37	100.0	0.0	0.0	21.2	57.7	21.2	0.0	0.0	120	28631	2626.2	6.50
043	22	H	23.95	1173	-0.5	-0.2133	134	34240	2860.1	5.95	1.24	97.0	0.0	3.0	23.9	44.0	29.1	0.0	0.0	136	35000	2923.6	5.90	1.22	98.5	0.0	1.5	27.9	41.9	28.7	0.0	0.0	108	27783	2320.8	6.61	1.37	95.4	0.0	2.8	17.6	57.4	20.4	1.9	0.0	107	27183	2270.6	6.65
044	20	F	24.53	1204	0	-0.083	134	32789	2884.3	6.06	1.23	100.0	0.0	0.0	17.9	64.9	17.2	0.0	0.0	129	31287	2752.2	6.21	1.26	99.2	0.0	0.8	23.3	54.3	21.7	0.0	0.0	102	25123	2210.0	6.94	1.40	98.0	0.0	1.0	22.5	52.0	23.5	1.0	0.0	109	26950	2370.7	6.70
045	35	H	24.26	1189	-2.25	-0.1233	130	32663.6	2887.5	6.03	1.23	97.7	0	1.5	25.4	49.2	23.1	0.8	0	123	30365	2684.3	6.26	1.28	91.8	0	3.3	21.1	52.8	17.9	4.9	0	123	30067.5	2658	6.27	1.28	98.4	0	0	28.5	46.3	23.6	1.6	0	126	31268.8	2764.2	6.17
046	52	F	23.8	1165	1.5	-0.1167	116	29386.7	2492.4	6.39	1.34	100	0	0	17.2	66.4	16.4	0	0	114	29266.4	2482.2	6.33	1.32	99	0	0.9	25.4	44.7	28.9	0	0	106	27392.9	2323.3	6.55	1.37	99.1	0	0	16	68.9	14.2	0.9	0	92	23675.4	2008	7.08
047	38	F	23.82	1166	0.5	-0.1267	133	34286.9	2913.3	5.84	1.22	97.7	0	0	26.3	51.1	20.3	2.3	0	130	33312.4	2830.5	5.96	1.24	95.3	0	3.1	20	53.8	21.5	1.5	0	121	31424.6	2670.1	6.12	1.28	97.5	0	0.8	25.6	48.8	23.1	1.7	0	116	29355.6	2494.3	6.36
048	33	H	23.48	1148	0	-0.1333	103	27243	2243.8	6.57	1.39	96.1	0	1	26.2	50.5	19.4	2.9	0	119	31819.1	2620.7	6.13	1.3	98.3	0	0.8	24.4	56.3	17.6	0.8	0	98	25766.6	2122.2	6.78	1.44	99	0	1	18.4	61.2	19.4	0	0	102	26785.3	2206.1	6.65
049	46	H	24.38	1196	0	-0.08	131	32349	2808.2	6.13	1.25	90.8	0.0	4.6	25.2	48.1	17.6	3.8	0.8	128	31966	2774.9	6.17	1.26	95.3	0.0	0.8	25.8	50.0	19.5	3.1	0.8	113	28939	2512.1	6.46	1.32	95.6	0.0	0.9	21.2	58.4	15.9	3.5	0.0	114	28077	2437.3	6.57
050	54	H	23.92	1171	0.25	-0.22	158	38819.7	3328.5	5.5	1.14	96.9	0	1.9	24.1	52.5	20.3	1.3	0	138	33924.8	2908.8	5.89	1.22	95	0	1.4	28.3	44.2	22.5	3.6	0	124	31439.5	2695.7	6.1	1.27	98.4	0	0.8	23.4	54.8	20.2	0.8	0	124	31418.5	2693.9	6.12
051	43	H	24.24	1188	-1.5	-0.0133	94	23104.2	2038.8	7.18	1.47	94.6	0	2.1	25.5	45.7	23.4	3.2	0	111	27912.5	2463.1	6.53	1.34	97.3	0	0.9	22.5	55	19.8	0.9	0.9	79	19477.9	1718.8	7.8	1.6	94.9	0	1.3	27.8	46.8	20.3	3.8	0	86	21218.5	1872.4	7.49
052	40	F	23.42	1145	-0.25	-0.13	120	31831.3	2607.2	6.1	1.3	95	0	1.7	30	40.8	24.2	3.3	0	114	29979.2	2455.5	6.25	1.33	93.8	0	1.8	26.3	52.6	14.9	4.4	0	100	26417.9	2163.8	6.69	1.42	97	0	1	25	46	26	2	0	91	24302	1990.5	6.97
053	28	F	24.13	1182	-2.5	-0.1	114	29307	2488.1	6.47	1.33	95.6	0.0	0.0	21.9	57.0	16.7	3.5	0.9	120	30587	2596.7	6.29	1.29	98.3	0.0	0.8	24.2	48.3	25.8	0.8	0.0	86	22022	1869.6	7.39	1.52	98.8	0.0	0.0	19.8	66.3	12.8	1.2	0.0	102	26134	2218.6	6.81
054	55	H	23.41	1144	0.375	-0.0933	127	34928.1	2858.2	5.79	1.23	100	0	0	19.7	63.8	16.5	0	0	119	31654.3	2590.3	6.11	1.3	95.8	0	1.7	28.6	43.7	23.5	2.5	0	98	26254.2	2148.4	6.71	1.43	98	0	1	16.3	68.4	13.3	1	0	106	29162.6	2386.4	6.36
055	44	H	24.54	1204	-2.5	-0.14	130	32435	2855.7	6.11	1.23	96.9	0.0	0.8	23.8	56.2	16.9	2.3	0.0	126	30331	2670.4	6.34	1.28	86.5	0.0	5.6	27.8	37.3	21.4	6.3	1.6	100	25202	2218.9	6.94	1.40	98.0	0.0	0.0	18.0	67.0	13.0	2.0	0.0	110	26646	2346.1	6.76
056	31	H	24.51	1203	-2.875	-0.06	106	24994	2259	6.88	1.39	96.2	0	0.9	29.2	46.2	20.8	2.8	0	110	27095.1	2448.9	6.61	1.34	93.6	0	3.6	23.6	44.5	25.5	1.8	0	100	23655.2	2138	7.06	1.43	95	0	2	25	49	21	3	0	97	23999.3	2169.1	7.01
057	31	H	25.79	1270	-0.625	-0.16	118	24640.4	2485.4	6.94	1.33	94.9	0	0.8	33.9	39.8	21.2	3.4	0.8	119	26012.5	2623.8	6.74	1.29	94.2	0	2.5	28.6	38.7	26.9	3.4	0	94	20049.2	2022.3	7.71	1.48	93.6	0	2.1	23.4	50	20.2	4.3	0	93	20011.6	2018.5	7.71
058	41	H	24.45	1199	-3.75	-0.0633	123	30775	2688.2	6.28	1.27	98.4	0.0	0.8	25.2	53.7	19.5	0.8	0.0	133	32446	2834.1	6.12	1.24	99.2	0.0	0.8	24.1	57.1	18.0	0.0	0.0	111	27626	2413.1	6.61	1.34	100.0	0.0	0.0	22.5	57.7	19.8	0.0	0.0	109	27447	2397.5	6.66
059	41	H	24.84	1220	-1.5	-0.2	121	28651	2589.7	6.48	1.29	97.5	0.0	0.0	26.4	52.1	19.0	2.5	0.0	102	24719	2234.2	7.03	1.40	96.1	0.0	1.0	31.4	42.2	22.5	2.9	0.0	96	23356	2111.1	7.20	1.44	99.0	0.0	0.0	18.8	64.6	15.6	1.0	0.0	102	25066	2265.6	6.93
060	43	H	23.93	1220	0	-0.13	96	26069	2173.6	6.82	1.42	96.9	0.0	1.0	26.0	46.9	24.0	2.1	0.0	97	25604	2134.9	6.87	1.43	97.9	0.0	2.1	27.8	47.4	22.7	0.0	0.0	97	25815	2152.5	6.90	1.43	93.8	0.0	3.1	23.7	47.4	22.7	3.1	0.0	100	26206	2185.1	6.83
061	45	F	24.73	1214	-2	-0.2	121	29632	2678.3	6.41	1.28	99.2	0.0	0.0	18.2	66.9	14.0	0.8	0.0	116	28214	2550.1	6.57	1.31	98.3	0.0	1.7	23.3	52.6	22.4	0.0	0.0	101	24735	2235.7	6.96	1.39	96.0	0.0	1.0	19.8	59.4	16.8	3.0	0.0	101	23776	2149.0	7.13
062	51	F	24.36	1195	0.75	0	108	25516.1	2275.8	6.79	1.38	89.8	0	3.7	29.6	41.7	18.5	6.5	0	121	29620.8	2641.9	6.33	1.29	98.4	0	0	29.8	45.5	23.1	1.7	0	97	23450.9	2091.6	7.09	1.44	98	0	2.1	15.5	58.8	23.7	0	0	104	26066.6	2324.9	6.72
063	45	H	23.4	1144	1.5	-0.06	112	30509	2423.4	6.33	1.35	93.8	0.0	4.5	22.3	46.4	25.0	1.8	0.0	92	25429	2019.9	6.93	1.47	95.7	0.0	1.1	22.8	53.3	19.6	3.3	0.0	99	26552	2109.0	6.74	1.44	99.0	0.0	0.0	29.3	46.5	23.2	1.0	0.0	96	26512	2105.9	6.77
064	59	H	24.44	1199	0	-0.1266	109	26763.2	2404	6.67	1.35	96.3	0	1.8	26.6	44	25.7	1.8	0	92	22697.5	2038.8	7.21	1.46	92.4	0	3.3	29.3	42.4	20.7	4.3	0	91	21433.9	1925.3	7.39	1.5	95.6	0	0.1	19.8	57.1	18.7	3.3	0	92	22333.4	2006.1	7.26
065	41	F	25.57	1259	-2.5	-0.0333	119	26023	2503.6	6.83	1.32	94.1	0.0	1.7	25.2	47.9	21.0	4.2	0.0	107	23097	2222.1	7.31	1.41	96.3	0.0	1.9	20.6	56.1	19.6	1.9	0.0	93	20536	1975.7	7.67	1.48	100.0	0.0	0.0	22.6	57.0	20.4	0.0	0.0	97	22415	2156.5	7.32
066	31	H	23.22	1134	0	-0.2	125	33478.9	2691.6	5.92	1.27	100	0	0	24	54.4	21.6	0	0	128	33876.9	2723.6	5.88	1.26	97.7	0	0.8	25.8	50.8	21.1	1.6	0	113	30345.7	2439.7	6.26	1.34	98.2	0	0	21.2	58.4	18.6	1.8	0	104	29696.4	2387.5	6.28
067	52	H	23.58	1153	0	-0.25667	116	30809.2	2561	6.23	1.32	95.7	0	0.9	20.7	56	19	2.6	0.9	115	31533.4	2621.2	6.15	1.3	94	0	2.6	20.9	54.8	18.3	3.5	0	106	27960.4	2324.2	6.47	1.37	97.2	0	0	21.7	60.4	15.1	2.8	0	108	28850.7	2398.2	6.4
068	36	H	22.75	1109	0	-0.16	101	29411.9	2261.9	6.35	1.39	90.2	0	4	24.8	43.6	21.8	5.9	0	118	32899.4	2530.1	5.98	1.31	95.8	0	1.7	26.3	50	19.5	2.5	0	98	26921.8	2070.4	6.61	1.45	100	0	0	23.5	51	25.5	0	0	95	26968.6	2074	6.6
069	46	H	23.25	1136	0.375	-0.1	126	34349	2690.6	5.95	1.28	96.0	0.0	2.4	22.2	55.6	18.3	1.6	0.0	136	37165	2911.2	5.73	1.23	95.6	0.0	2.9	22.8	49.3	23.5	1.5	0.0	104	29051	2275.6	6.48	1.39	99.0	0.0	1.0	23.1	52.9	23.1	0.0	0.0	106	29786	2333.1	6.38
070	51	H	25.17	1238	0.75	-0.08	98	22294	2133.9	7.29	1.43	93.8	0	3.1	21.4	51	21.4	3.1	0	108	25098.1	2402.3	6.84	1.35	69.9	0	2.8	34.3	28.7	6.9	7.4	0	91	20733.2	1984.5	7.55	1.49	92.3	0	2.2	23.1	51.6	17.6	5.5	0	97	21517.8	2059.6	7.42
071	49	H	23.46	1147	-0.375	-0.1733	102	28060	2241.3	6.62	1.41	96.1	0.0	2.0	25.5	46.1	24.5	2.0	0.0	130	35666	2848.8	5.83	1.24	97.7	0.0	0.8	26.2	49.2	22.3	1.5	0.0	117	31831	2542.4	6.16	1.31	98.3	0.0	0.0	24.8	52.1	21.4	1.7	0.0	113	31693	2531.4	6.16
072	54	F	25.26	1242	-4.25	-0.21	122	28117.6	2712.1	6.49	1.27	94.3	0	2.5	24.6	50.8	18.9	3.3	0	116	26022.4	2510	6.79	1.33	90.5	0	2.6	25.9	42.2	22.4	6.9	0	111	25262.4	2436.7	6.81	1.33	98.2	0	0.9	17.1	65.8	15.3	0.9	0	99	22373	2158	7.28
073	39	H	23.25	1136	-0.375	-0.1233	120	32003.5	2580.2	6.07	1.3	98.3	0	0.8	23.3	54.2	20.8	0.8	0	136	36287.6	2925.6	5.71	1.22	97.1	0	0.7	22.1	52.9	22.1	2.2	0	98	27026	2178.9	6.59	1.41	96.9	0	1	24.5	51	21.4	2	0	106	29191.6	2353.5	6.35
074	44	H	24.36	1195	0.25	-0.043	117	29323	2541.0	6.47	1.32	94.9	0.0	0.9	22.2	53.8	18.8	4.3	0.0	121	30688	2659.3	6.31	1.29	99.2	0.0	0.8	23.1	56.2	19.8	0.0	0.0	116	29323	2541.0	6.44	1.31	99.1	0.0	0.0	25.0	52.6	21.6	0.9	0.0	103	26009	2253.8	6.79
075	44	F	23.6	1154	0	-0.14	113	30654	2480.2	6.32	1.33	96.5	0.0	0.9	27.4	49.6	19.5	2.7	0.0	106	28882	2336.9	6.48	1.37	91.5	0.0	2.8	24.5	49.1	17.9	5.7	0.0	106	27518	2226.5	6.63	1.40	99.1	0.0	0.9	23.6	50.0	25.5	0.0	0.0	101	27618	2234.6	6.64
076	45	H	24.3	1191	-1.25	-0.07	104	26652	2297.3	6.74	1.38	95.2	0.0	1.0	26.0	52.9	16.3	3.8	0.0	109	27953	2409.4	6.57	1.34	88.1	0.0	2.8	28.4	45.0	14.7	9.2	0.0	87	22217	1914.9	7.38	1.51	94.3	0.0	2.3	29.9	36.8	27.6	3.4	0.0	93	23819	2053.1	7.17
077	31	F	24.74	1215	-2.625	-0.033	128	30235	2709.1	6.33	1.27	97.7	0.0	0.8	24.2	51.6	21.9	1.6	0.0	136	32677	2927.9	6.06	1.21	100.0	0.0	0.0	21.3	60.3	18.4	0.0	0.0	89	22628	2027.5	7.33	1.47	100.0	0.0	0.0	20.2	56.2	23.6	0.0	0.0	119	27903	2500.2	6.60
078	31	H	25.27	1243	-4.375	-0.04	123	28762	2697.7	6.50	1.27	98.4	0.0	0.8	22.8	54.5	21.1	0.8	0.0	121	28075	2633.2	6.59	1.29	99.2	0.0	0.0	23.1	54.5	21.5	0.8	0.0	110	25204	2364.0	6.94	1.36	100.0	0.0	0.0	20.9	60.0	19.1	0.0	0.0	114	25878	2427.2	6.82
079	36	F	23.03	1124	-0.5	-0.14	139	38884	2983.6	5.58	1.21	98.6	0.0	0.7	23.7	54.0	20.9	0.7	0.0	137	36948	2835.1	5.72	1.24	94.2	0.0	2.9	27.0	43.8	23.4	2.9	0.0	120	33566	2575.5	6.01	1.30	99.2	0.0	0.0	20.0	61.7	17.5	0.8	0.0	139	39135	3002.8	5.55
080	47	H	25.19	1239	-4.625	-0.0667	144	33758	3144.7	5.97	1.17	94.4	0.0	1.4	21.5	60.4	12.5	4.2	0.0	110	25233	2350.6	6.96	1.37	98.2	0.0	0.9	20.9	57.3	20.0	0.9	0.0	113	25320	2358.7	6.94	1.36	92.9	0.0	0.9	27.4	46.9	18.6	6.2	0.0	85	19232	1791.5	7.94
081	58	H	23.9	1170	-1.375	-0.0833	116	29139.8	2494	6.36	1.32	97.4	0	0.9	29.3	44	24.1	1.7	0	106	25530.6	2185.1	6.85	1.43	89.6	0	3.8	26.4	37.7	25.5	6.6	0	91	23927.6	2047.9	7.09	1.48	94.6	0	1.1	31.9	42.9	19.8	3.3	1.1	96	24763	2119.4	6.94
082	51	F	23.88	1169	1.5	-0.2467	113	29232.5	2497.4	6.36	1.32	97.3	0	1.8	29.2	40.7	27.4	0.9	0	127	32111.9	2743.4	6.07	1.26	96.1	0	0.8	26	50.4	19.7	3.1	0	95	24704.9	2110.6	6.93	1.44	94.7	0	1.1	30.5	46.3	17.9	3.2	1.1	102	25361.6	2166.7	6.82
083	51	H	23.35	1141	0.875	-0.2267	120	32411	2562.5	6.14	1.31	97.5	0.0	0.8	18.3	60.0	19.2	1.7	0.0	126	34426	2721.8	5.95	1.27	97.6	0.0	1.6	29.4	41.3	27.0	0.8	0.0	95	26452	2091.4	6.76	1.44	98.9	0.0	1.1	18.9	62.1	17.9	0.0	0.0	96	26435	2090.0	6.77
084	42	F	22.89	1117	-0.125	-0.2267	136	39448	2987.1	5.54	1.21	96.3	0.0	1.5	25.7	51.5	19.1	2.2	0.0	111	32686	2475.0	6.11	1.33	97.3	0.0	1.8	24.3	46.8	26.1	0.9	0.0	116	32158	2435.0	6.13	1.34	97.4	0.0	0.9	25.0	50.0	22.4	1.7	0.0	113	31538	2388.1	6.21
085	54	H	25.15	1236	-3.75	-0.16	99	22660	2103.6	7.36	1.45	98.0	0.0	0.0	27.3	46.5	24.2	2.0		103	23986	2226.8	7.14	1.41	100.0	0.0	0.0	21.4	54.4	24.3	0.0	0.0	102	22882	2124.3	7.30	1.44	96.1	0.0	2.0	20.6	59.8	15.7	2.0	0.0	100	22461	2085.1	7.32
086	33	F	24.73	1214	-2.25	-0.1033	118	28563	2557.1	6.50	1.30	94.9	0.0	1.7	22.9	52.5	19.5	3.4	0.0	123	28946	2591.4	6.51	1.31	96.7	0.0	0.8	27.6	47.2	22.0	2.4	0.0	104	25335	2268.1	6.91	1.39	99.0	0.0	0.0	16.3	69.2	13.5	1.0	0.0	114	27820	2490.6	6.60
087	36	H	25.67	1264	-3.75	-0.003	142	31456	3051.8	6.20	1.19	97.2	0.0	0.7	27.5	47.9	21.8	2.1	0.0	146	33028	3204.4	6.07	1.17	95.9	0.0	2.1	22.6	50.7	22.6	2.1	0.0	129	28671	2781.7	6.48	1.25	98.4	0.0	0.0	22.5	58.1	17.8	1.6	0.0	109	24527	2379.6	7.03
088	35	H	23.22	1134	0.875	-0.15	109	30654	2394.4	6.32	1.36	94.5	0.0	3.7	20.2	51.4	22.9	1.8	0.0	133	37434	2924.0	5.71	1.23	95.5	0.0	2.3	27.8	42.1	25.6	2.3	0.0	98	28107	2195.4	6.58	1.41	99.0	0.0	0.0	23.5	52.0	23.5	1.0	0.0	105	28562	2231.0	6.49
089	32	H	24.25	1189	0	-0.08	140	36329	3117.4	5.78	1.18	97.1	0.0	0.7	32.9	41.4	22.9	2.1	0.0	136	34325	2945.5	5.96	1.22	96.3	0.0	1.5	26.5	46.3	23.5	2.2	0.0	99	25435	2182.6	6.91	1.42	98.0	0.0	1.0	22.2	50.5	25.3	1.0	0.0	110	27439	2354.6	6.64
090	35	H	23.24	1135	1	-0.056	124	34395	2691.7	5.93	1.27	98.4	0.0	0.8	22.6	55.6	20.2	0.8	0.0	126	35018	2740.4	5.89	1.26	95.2	0.0	2.4	25.4	48.4	21.4	2.4	0.0	105	29001	2269.6	6.44	1.38	99.0	0.0	0.0	21.0	61.9	16.2	1.0	0.0	114	32934	2577.3	6.05
091	57	F	22.78	1111	2.875	-0.09	99	28428	2130.1	6.54	1.43	92.9	0.0	2.0	23.2	51.5	18.2	5.1	0.0	117	33888	2539.3	6.01	1.32	96.6	0.0	0.9	28.2	46.2	22.2	2.6	0.0	86	25685	1924.6	6.87	1.51	98.8	0.0	0.0	24.4	52.3	22.1	1.2	0.0	89	25284	1894.6	6.93
092	53	H	25.33	1246	-1.25	-0.2	108	25316	2386.7	6.93	1.35	98.1	0.0	1.9	20.4	54.6	23.1	0.0	0.0	108	24469	2306.8	7.05	1.38	95.4	0.0	2.8	26.9	46.3	22.2	1.9	0.0	102	23985	2261.2	7.10	1.39	99.0	0.0	0.0	27.5	46.1	25.5	1.0	0.0	101	22960	2164.5	7.27
093	41	H	24.68	1212	-0.75	-0.15														127	31002	2763.3	6.29	1.26	99.2	0.0	0.8	20.5	57.5	21.3	0.0	0.0	88	21868	1949.1	7.48	1.50	98.9	0.0	1.1	19.3	56.8	22.7	0.0	0.0	94	23275	2074.6	7.19
094	43	F	23.46	1147	0	-0.1	105	28464	2273.5	6.51	1.38	100.0	0.0	0.0	20.0	61.0	19.0	0.0	0.0	149	40136	3205.8	5.50	1.17	98.0	0.0	0.7	22.1	55.0	20.8	1.3	0.0	92	25128	2007.1	6.89	1.46	97.8	0.0	2.2	17.4	59.8	20.7	0.0	0.0	97	26705	2133.0	6.72
095	32	H	24.48	1201	-3.25	-0.12	130	32436	2840.7	6.11	1.24	97.7	0.0	0.8	23.8	52.3	21.5	1.5	0.0	127	32432	2840.4	6.15	1.25	98.4	0.0	0.8	22.8	52.0	23.6	0.8	0.0	106	26623	2331.6	6.78	1.37	97.2	0.0	0.9	18.9	58.5	19.8	1.9	0.0	112	27534	2411.4	6.65
096	44	H	24.45	1199	-1	-0.05	107	27238	2379.2	6.66	1.35	96.3	0.0	2.8	18.7	54.2	23.4	0.9	0.0	121	29284	2557.9	6.48	1.31	95.0	0.0	3.3	25.6	45.5	24.0	1.7	0.0	93	23077	2015.7	7.27	1.48	97.8	0.0	1.1	26.9	46.2	24.7	1.1	0.0	97	25050	2188.0	6.95
097	55	H	23.16	1131	1.5	-0.08	127	34818	2704.5	5.92	1.28	98.4	0.0	0.8	18.1	60.6	19.7	0.8	0.0	118	33751	2621.6	6.01	1.29	95.8	0.0	1.7	22.0	53.4	20.3	2.5	0.0	84	23402	1817.7	7.25	1.56	95.2	0.0	3.6	20.2	53.6	21.4	1.2	0.0	105	30276	2351.6	6.33
098	38	H	25.95	1279	-5.5	-0.12	141	31297	3108.1	6.23	1.19	92.9	0.0	4.3	20.6	51.1	21.3	2.8	0.0	129	28296	2810.1	6.57	1.25	96.1	0.0	1.6	25.6	45.0	25.6	2.3	0.0	135	29300	2909.9	6.42	1.22	95.6	0.0	1.5	23.7	54.1	17.8	3.0	0.0	133	29163	2896.2	6.44
099	55	H	24.32	1192	-5	-0.07	119	29956	2586.7	6.35	1.30	98.3	0.0	0.8	21.8	56.3	20.2	0.8	0.0	128	32186	2779.2	6.16	1.26	96.9	0.0	0.8	26.6	48.4	21.9	2.3	0.0	108	27023	2333.3	6.69	1.37	100.0	0.0	0.0	17.6	64.8	17.6	0.0	0.0	110	28129	2428.9	6.59
100	38	H	25.07	1232	-0.5	-0.1	126	30357	2798.9	6.32	1.25	93.7	0.0	2.4	23.0	53.2	17.5	3.2	0.8	127	30267	2790.7	6.34	1.25	99.2	0.0	0.0	21.3	59.8	18.1	0.0	0.8	106	24650	2272.7	6.98	1.38	100.0	0.0	0.0	21.7	55.7	22.6	0.0	0.0	115	27120	2500.5	6.68
101	50	H	23.92	1171	0.25	-0.0867	113	28482	2372.7	6.55	1.36	98.2	0.0	0.9	23.9	53.1	21.2	0.9	0.0	112	28757	2395.6	6.53	1.36	95.5	0.0	1.8	25.0	48.2	22.3	2.7	0.0	95	24552	2045.3	7.06	1.47	93.7	0.0	1.1	25.3	49.5	18.9	5.3	0.0	113	30494	2540.3	6.30
102	56	H	23.05	1125	0	-0.143	110	31473	2419.5	6.24	1.35	96.4	0.0	1.8	19.1	52.7	24.5	1.8	0.0	115	33079	2543.0	6.02	1.30	94.8	0.0	3.5	24.3	45.2	25.2	1.7	0.0	104	29591	2274.8	6.39	1.38	99.0	0.0	1.0	17.3	59.6	22.1	0.0	0.0	100	28219	2169.4	6.55
103	58	H	23.81	1165	0	-0.03	120	31305	2581.9	6.22	1.30	100.0	0.0	0.0	28.3	43.3	28.3	0.0	0.0	126	33809	2788.5	5.99	1.25	96.8	0.0	0.8	27.8	49.2	19.8	2.4	0.0	102	26530	2188.1	6.76	1.41	97.1	0.0	1.0	25.5	49.0	22.5	2.0	0.0	96	25690	2118.8	6.87
104	52	H	22.67	1232	0.5	-0.16	115	34009	2521.7	5.94	1.31	98.3	0.0	0.9	24.3	50.4	23.5	0.9	0.0	119	35339	2620.3	5.88	1.30	98.3	0.0	0.0	26.9	47.1	24.4	1.7	0.0	98	28581	2119.2	6.51	1.44	98.0	0.0	1.0	17.3	60.2	20.4	1.0	0.0	111	32637	2420.0	6.08
105	50	F	22.01	1070	2	-0.16	119	38102	2649.2	5.65	1.29	98.3	0.0	0.8	19.3	58.0	21.0	0.8	0.0	126	39438	2742.1	5.53	1.26	97.6	0.0	1.6	21.4	61.1	15.1	0.8	0.0	91	28799	2002.4	6.48	1.47	100.0	0.0	0.0	18.7	65.9	15.4	0.0	0.0	101	31190	2168.6	6.22
106	34	F	23.69	1159	-0.25	-0.11	127	33130	2702.7	6.07	1.28	93.7	0.0	0.8	30.7	43.3	19.7	5.5	0.0	131	34254	2794.5	5.95	1.25	95.4	0.0	1.5	31.3	37.4	26.7	3.1	0.0	113	29296	2390.0	6.43	1.35	98.2	0.0	0.0	23.0	56.6	18.6	1.8	0.0	104	28749	2345.4	6.45
107	31	F	22.64	1103	0	-0.067	121	35454	2621.2	5.83	1.29	95.9	0.0	1.7	23.1	52.9	19.8	2.5	0.0	127	37443	2768.3	5.69	1.26	98.4	0.0	0.8	25.2	52.8	20.5	0.8	0.0	95	28479	2105.6	6.54	1.44	95.8	0.0	1.1	27.4	45.3	23.2	3.2	0.0	114	33747	2495.0	6.00
108	53	H	23.04	1125	1.75	-0.093	106	30270	2324.8	6.33	1.37	95.3	0.0	2.8	22.6	43.4	29.2	1.9	0.0	119	33066	2539.6	6.07	1.31	95.0	0.0	2.5	22.7	51.3	21.0	2.5	0.0	102	28705	2204.7	6.52	1.41	99.0	0.0	1.0	18.6	55.9	24.5	0.0	0.0	103	29223	2244.4	6.47
109	52	H	23.32	1139	1.25	-0.126	108	28736	2265.6	6.47	1.38	96.3	0.0	1.9	31.5	38.0	26.9	1.9	0.0	132	35829	2824.8	5.85	1.25	100.0	0.0	0.0	21.2	58.3	20.5	0.0	0.0	94	25696	2026.0	6.85	1.46	98.9	0.0	0.0	26.6	53.2	19.1	0.0	1.1	103	28537	2249.9	6.52
Mean	38.3578		23.9523		-0.551606	-0.120763	119.519	30773.8	2550.17	6.35176	1.31725	96.2765	0	1.36863	24.9431	50.349	20.9843	2.26078	0.109804	121.982	31437.7	2625.3	6.25804	1.29765	95.1255	0	1.63922	25.7725	47.7784	21.5745	2.76078	0.0686275	101.138	26113.4	2195.43	6.83059	1.41765	96.9941	0	0.909804	22.5529	54.949	19.4922	1.62157	0.0627451	105.174	27211.7	2274.36	6.70569
SD	11.6798		0.834984		1.69466	0.064446	13.043	4001.67	283.02	0.448075	0.0785641	2.57974	0	1.09572	3.35757	6.739	2.87502	1.72535	0.309357	12.5639	4361.74	276.878	0.464237	0.0753283	4.37231	0	1.14945	3.18233	6.28383	3.75035	1.74987	0.237899	10.8376	3047.15	244.608	0.446871	0.0799397	3.21729	0	0.900723	3.99436	7.14558	4.46698	1.48934	0.253741	9.97297	3357.16	226.476	0.423978
Minimum	20		22.01		-5.5	-0.3067	80	21378.6	1738.1	5.43	1.14	89.8	0	0	17.2	37.3	14.6	0	0	86	19253.6	1849.2	5.53	1.17	69.9	0	0	19.6	28.7	6.9	0	0	71	19174.4	1596.3	6.09	1.25	79.1	0	0	14.9	38.3	1.6	0	0	83	19232	1810.5	5.96
Maximum	59		26		3.5	0	158	41244	3328.5	7.53	1.61	100.1	0	4	33.9	66.4	27.4	6.5	1.3	149	43391	3172.8	7.91	1.55	100	0	4.7	34.3	59.9	28.9	7.4	0.9	135	33566	2784.4	7.84	1.66	100.1	0	4.6	31.9	71.3	27.7	5.5	1.1	139	39135	2863	7.71
[truncated: 217 more columns]
